# Supplementary material for: Nitrogen Addition and Heterotroph Exclusion Affected Plant Species Diversity–Biomass Relationship by Affecting Plant Functional Traits
Source: Plants (Basel). 2024 Jan 16;13(2):258. doi: 10.3390/plants13020258 (PMC10818353; doi:10.3390/plants13020258)
Supplement: Supplementary file 1 [file plants-13-00258-s001.zip]

Archive with 1 entries (1 files):
- plants-2737127-supplementary.pdf
